# Supplementary material for: Exploring the speed and performance of molecular replacement with AMPLE using QUARK ab initio protein models
Source: Acta Crystallogr D Biol Crystallogr. 2015 Jan 23;71(Pt 2):338–43. doi: 10.1107/S1399004714025784 (PMC4321487; doi:10.1107/S1399004714025784)
Supplement: Supplementary file 2 [file d-71-00338-sup2.xlsx]

## Sheet: Sheet1
PDB ID	Chain ID(s)	Space Group	Resolution (Angstrom)	Percent Solvent Content	R Free	Chain Length	Residues in asu	Helical percent*	Beta percent	ROSETTA	QUARK Run1	QUARK Run2	QUARK Run3	QUARK Run4
1EJG	A	P 1 21 1	0.54	30	0.094	46	46	21.74	6.52	SUCCESS	FAIL	FAIL	SUCCESS	FAIL
1EN2	A	P 21 21 21	1.4	42.25	0.203	89	89	0	2.25	FAIL	FAIL	FAIL	FAIL	FAIL
1EW4	A	P 32 2 1	1.4	45.61	0.213	106	106	31.13	30.19	SUCCESS	SUCCESS	SUCCESS	SUCCESS	SUCCESS
1EZJ	A	P 4 21 2	1.9	48	0.293	115	115	81.74	0	SUCCESS	SUCCESS	SUCCESS	SUCCESS	SUCCESS
1F94	A	C 1 2 1	0.97	35.47	0.177	63	63	28.57	36.51	FAIL	FAIL	FAIL	FAIL	FAIL
1FK5	A	P 21 21 21	1.3	47.46	0.188	93	93	43.01	0	SUCCESS	FAIL	FAIL	SUCCESS	SUCCESS
1G2R	A	P 21 21 21	1.35	43.62	0.185	100	100	35	17	SUCCESS	FAIL	FAIL	FAIL	FAIL
1G6U	A,B	P 21 3	1.48	42.32	0.241	48	96	87.5	0	SUCCESS	SUCCESS	SUCCESS	SUCCESS	FAIL
1GK6	A,B	P 31 2 1	1.9	67.5	0.227	59	118	89.83	0	SUCCESS	SUCCESS	SUCCESS	SUCCESS	SUCCESS
1GMX	A	P 32	1.1	42	0.151	108	108	36.11	11.11	FAIL	FAIL	FAIL	FAIL	FAIL
1GVD	A	P 21 21 21	1.45	45.9	0.195	52	52	63.46	0	SUCCESS	SUCCESS	SUCCESS	SUCCESS	SUCCESS
1GXU	A	H 3 2	1.27	50.9	0.161	91	91	20.88	42.86	SUCCESS	SUCCESS	FAIL	SUCCESS	SUCCESS
1I2T	A	P 21 21 21	1.04	48.3	0.171	61	61	75.41	0	SUCCESS	SUCCESS	SUCCESS	SUCCESS	SUCCESS
1I71	A	P 21 21 21	1.45	48.27	0.2	83	83	0	12.05	FAIL	FAIL	FAIL	FAIL	FAIL
1IQZ	A	C 1 2 1	0.92	44.7	0.113	81	81	18.52	22.22	FAIL	FAIL	FAIL	SUCCESS	FAIL
1J2L	A	C 1 2 1	1.7	33.2	0.238	70	70	0	7.14	FAIL	FAIL	FAIL	FAIL	FAIL
1J8B	A	C 2 2 21	1.75	41.29	0.263	112	112	48.21	18.75	SUCCESS	SUCCESS	SUCCESS	SUCCESS	SUCCESS
1J8E	A	P 21 21 21	1.85	33.03	0.222	44	44	0	9.09	FAIL	FAIL	FAIL	FAIL	FAIL
1KTH	A	P 1 21 1	0.95	36.38	0.167	58	58	12.07	17.24	FAIL	FAIL	FAIL	FAIL	FAIL
1KWI	A	P 65 2 2	2.19	40	0.291	101	101	12.87	31.68	FAIL	FAIL	FAIL	FAIL	FAIL
1L9L	A	P 1 21 1	0.92	20.6	0.19	74	74	74.32	0	FAIL	FAIL	FAIL	FAIL	FAIL
1LSL	A	C 1 2 1	1.9	65.2	0.282	113	113	0	14.16	FAIL	FAIL	FAIL	FAIL	FAIL
1LXJ	A	I 41 2 2	1.8	62.1	0.243	104	104	41.35	23.08	FAIL	FAIL	FAIL	FAIL	FAIL
1M1Q	A	P 21 21 21	0.97	48.42	0.151	91	91	31.87	0	FAIL	FAIL	FAIL	FAIL	FAIL
1MG4	A	C 1 2 1	1.5	36.4	0.187	113	113	10.62	19.47	FAIL	FAIL	FAIL	FAIL	FAIL
1MK0	A	P 21 21 21	1.6	48.48	0.216	97	97	39.18	24.74	FAIL	FAIL	FAIL	FAIL	FAIL
1NE8	A	P 65 2 2	2.1	49.77	0.21	117	117	17.09	31.62	FAIL	FAIL	FAIL	FAIL	FAIL
1NJH	A	P 3 2 1	1.7	40.33	0.253	119	119	9.24	45.38	FAIL	FAIL	FAIL	FAIL	FAIL
1NNX	A	C 2 2 21	1.45	35.68	0.251	109	109	4.59	40.37	FAIL	FAIL	FAIL	FAIL	FAIL
1OAP	A	I 41 2 2	1.93	56	0.234	109	109	33.03	22.02	SUCCESS	SUCCESS	FAIL	SUCCESS	SUCCESS
1OKS	A	P 32 2 1	1.8	47.5	0.239	56	56	78.57	0	SUCCESS	SUCCESS	SUCCESS	SUCCESS	SUCCESS
1OX3	A	P 63	2	66.1	0.221	109	109	30.28	13.76	SUCCESS	SUCCESS	SUCCESS	SUCCESS	SUCCESS
1P9G	A	P 1 21 1	0.84		0.079	41	41	0	43.9	FAIL	FAIL	FAIL	FAIL	FAIL
1PZ4	A	P 21 21 21	1.35	33.46	0.226	116	116	33.62	26.72	FAIL	FAIL	FAIL	FAIL	FAIL
1Q8D	A	P 61	1.8	58	0.208	108	108	48.15	0	SUCCESS	SUCCESS	FAIL	SUCCESS	SUCCESS
1R6J	A	P 1 21 1	0.73		0.087	82	82	17.07	41.46	SUCCESS	FAIL	FAIL	FAIL	FAIL
1R7J	A	P 21 21 2	1.47	56.94	0.244	95	95	69.47	4.21	SUCCESS	SUCCESS	SUCCESS	SUCCESS	SUCCESS
1RIY	A	P 43 21 2	1.8	37.4	0.286	90	90	42.22	26.67	SUCCESS	SUCCESS	SUCCESS	SUCCESS	SUCCESS
1RLK	A	P 31 2 1	1.95	42.41	0.239	117	117	41.88	22.22	FAIL	FAIL	FAIL	FAIL	FAIL
1RW1	A	C 1 2 1	1.02	41.04	0.139	114	114	49.12	15.79	SUCCESS	FAIL	FAIL	FAIL	FAIL
1RWJ	A	P 41 21 2	1.7	63.29	0.218	82	82	6.1	9.76	FAIL	FAIL	FAIL	FAIL	FAIL
1SBX	A	P 1 21 1	1.65	32.23	0.206	106	106	37.74	20.75	FAIL	FAIL	FAIL	FAIL	FAIL
1T07	A	P 42 21 2	1.8	49.5	0.24	94	94	48.94	0	SUCCESS	SUCCESS	SUCCESS	SUCCESS	SUCCESS
1TG0	A	P 1 21 1	0.97	43.8	0.193	68	68	0	38.24	FAIL	FAIL	FAIL	FAIL	FAIL
1TGR	A,B	I 2 2 2	1.42	53.2	0.224	52	104	46.15	0	SUCCESS	SUCCESS	FAIL	SUCCESS	SUCCESS
1TS9	A	P 21 21 2	1.7	32.5	0.239	102	102	9.8	39.22	FAIL	FAIL	FAIL	FAIL	FAIL
1TTZ	A	P 65	2.11	43.6	0.212	87	87	33.33	17.24	FAIL	FAIL	FAIL	FAIL	FAIL
1TUK	A	C 1 2 1	1.12	35.5	0.162	67	67	34.33	2.99	FAIL	SUCCESS	SUCCESS	SUCCESS	SUCCESS
1TUW	A	P 65 2 2	1.9	47	0.245	109	109	29.36	22.02	FAIL	SUCCESS	FAIL	FAIL	FAIL
1U2H	A	C 1 2 1	0.96	32.3	0.172	99	99	0	53.54	FAIL	FAIL	FAIL	FAIL	FAIL
1U3Y	A	P 41 21 2	1.9	49.1	0.223	106	106	0	44.34	FAIL	FAIL	FAIL	FAIL	FAIL
1U84	A	P 21 21 2	1.6	42.2	0.26	90	90	68.89	0	SUCCESS	SUCCESS	SUCCESS	SUCCESS	SUCCESS
1U9P	A	P 1 21 1	1.9	37.79	0.297	120	120	48.33	0	FAIL	FAIL	FAIL	SUCCESS	FAIL
1UB9	A	P 43 21 2	2.05	43	0.242	100	100	57	11	FAIL	FAIL	FAIL	FAIL	FAIL
1UCS	A	P 21 21 21	0.62	11.58	0.155	64	64	34.38	17.19	FAIL	FAIL	FAIL	FAIL	FAIL
1UJ8	A	C 1 2 1	1.75	36.82	0.231	77	77	46.75	0	SUCCESS	FAIL	FAIL	SUCCESS	FAIL
1UOY	A	C 2 2 21	1.5	52	0.185	64	64	0	25	FAIL	FAIL	FAIL	FAIL	FAIL
1USE	A	I 4	1.3	31	0.196	45	45	82.22	0	SUCCESS	SUCCESS	SUCCESS	SUCCESS	SUCCESS
1USM	A	I 4 2 2	1.2	42.4	0.228	80	80	41.25	27.5	SUCCESS	FAIL	FAIL	FAIL	FAIL
1V05	A	P 61 2 2	1.43	34	0.205	96	96	0	47.92	FAIL	FAIL	FAIL	FAIL	FAIL
1V2Z	A	P 43 21 2	1.8	38.63	0.264	111	111	79.28	0	SUCCESS	FAIL	FAIL	FAIL	FAIL
1V70	A	P 31 2 1	1.3	56	0.204	105	105	2.86	56.19	SUCCESS	FAIL	FAIL	FAIL	FAIL
1VBW	A	P 1	0.93	10.48	0.143	68	68	16.18	20.59	SUCCESS	SUCCESS	SUCCESS	SUCCESS	SUCCESS
1VJK	A	P 65 2 2	1.51	54.83	0.224	98	98	26.53	25.51	SUCCESS	FAIL	FAIL	SUCCESS	FAIL
1VYI	A	P 31 2 1	1.5	47.7	0.195	112	112	48.21	10.71	FAIL	SUCCESS	SUCCESS	FAIL	SUCCESS
1WHZ	A	P 1 21 1	1.52	27.5	0.209	70	70	35.71	17.14	SUCCESS	SUCCESS	FAIL	SUCCESS	SUCCESS
1WPA	A	P 21 21 21	1.5	53	0.258	114	114	79.82	0	SUCCESS	SUCCESS	SUCCESS	SUCCESS	SUCCESS
1WRI	A	C 1 2 1	1.2	45.88	0.141	93	93	12.9	35.48	FAIL	FAIL	FAIL	FAIL	FAIL
1XAK	A	P 31	1.8	47.34	0.275	83	83	6.02	40.96	FAIL	FAIL	FAIL	FAIL	FAIL
1XBI	A	P 21 21 21	1.45	42.41	0.193	120	120	49.17	14.17	FAIL	FAIL	FAIL	FAIL	FAIL
1XE1	A	P 65 2 2	2	62.1	0.24	116	116	8.62	33.62	FAIL	FAIL	FAIL	FAIL	FAIL
1XG8	A	P 41 21 2	2.1	45.8	0.283	111	111	32.43	27.03	FAIL	FAIL	FAIL	FAIL	FAIL
1XW3	A	P 32 2 1	1.65	56.6	0.258	110	110	28.18	18.18	FAIL	FAIL	FAIL	FAIL	FAIL
1Y0N	A	P 61 2 2	2	56.26	0.289	78	78	39.74	15.38	SUCCESS	SUCCESS	FAIL	SUCCESS	SUCCESS
1Y6X	A	I 2 2 2	1.25	37	0.207	93	93	78.49	0	SUCCESS	SUCCESS	SUCCESS	SUCCESS	SUCCESS
1Y9L	A	C 1 2 1	1.5	39.77	0.251	115	115	11.3	45.22	FAIL	FAIL	FAIL	FAIL	FAIL
1YGT	A	P 32 2 1	1.7	45	0.235	111	111	32.43	30.63	FAIL	FAIL	FAIL	FAIL	FAIL
1YIB	A	C 2 2 21	1.8	43.6	0.259	76	76	67.11	0	SUCCESS	SUCCESS	SUCCESS	SUCCESS	SUCCESS
1YU5	X	P 21 21 21	1.4	40.25	0.216	67	67	55.22	0	SUCCESS	FAIL	FAIL	SUCCESS	SUCCESS
1YZM	A	P 21 21 21	1.5	47.74	0.205	51	51	86.27	0	SUCCESS	SUCCESS	SUCCESS	SUCCESS	SUCCESS
1Z0P	A	P 3 2 1	1.7	32.23	0.256	84	84	71.43	0	SUCCESS	SUCCESS	SUCCESS	SUCCESS	SUCCESS
1Z21	A	P 41 3 2	1.5	40.3	0.238	112	112	65.18	0	FAIL	FAIL	FAIL	SUCCESS	FAIL
1Z96	A,B	P 61 2 2	1.8	61	0.196	40	80	72.5	0	SUCCESS	FAIL	FAIL	SUCCESS	SUCCESS
1ZLD	A	P 21 3	1.65	60	0.183	118	118	0	56.78	FAIL	FAIL	FAIL	FAIL	FAIL
1ZT3	A	P 21 21 2	1.8	37.4	0.275	80	80	22.5	21.25	FAIL	FAIL	FAIL	FAIL	FAIL
1ZVA	A	C 2 2 21	1.5	41.6	0.246	77	77	77.92	0	SUCCESS	SUCCESS	SUCCESS	SUCCESS	SUCCESS
1ZZK	A	C 1 2 1	0.95	33.4	0.127	82	82	35.37	24.39	SUCCESS	SUCCESS	SUCCESS	SUCCESS	SUCCESS
2ASC	A	F 4 3 2	1.1	60.08	0.138	65	65	13.85	29.23	FAIL	FAIL	FAIL	FAIL	FAIL
2B1Y	A	C 2 2 21	1.8	47.71	0.221	104	104	0	38.46	FAIL	FAIL	FAIL	FAIL	FAIL
2B8I	A	F 2 2 2	1.8	48	0.232	77	77	74.03	0	SUCCESS	SUCCESS	FAIL	SUCCESS	SUCCESS
2BKF	A	P 63 2 2	1.56	54.02	0.226	87	87	27.59	35.63	FAIL	FAIL	FAIL	SUCCESS	SUCCESS
2BRF	A	P 1 21 1	1.4	37.6	0.183	110	110	0	39.09	FAIL	FAIL	FAIL	FAIL	FAIL
2C60	A	C 1 2 1	1.25	42.1	0.182	111	111	21.62	27.93	SUCCESS	FAIL	FAIL	FAIL	FAIL
2CBO	A	P 41	1.7	50	0.22	115	115	0	53.04	FAIL	FAIL	FAIL	FAIL	FAIL
2CG7	A	P 21 21 2	1.2	38.4	0.219	90	90	0	52.22	FAIL	FAIL	FAIL	FAIL	FAIL
2CMP	A	P 21 3	1.58	45	0.276	63	63	61.9	0	FAIL	FAIL	FAIL	SUCCESS	FAIL
2CWR	A	P 43 21 2	1.7	47	0.226	103	103	0	46.6	FAIL	FAIL	FAIL	FAIL	SUCCESS
2CWY	A	P 21 21 21	1.85	32.6	0.214	94	94	74.47	0	SUCCESS	FAIL	FAIL	FAIL	FAIL
2CYJ	A	P 21 21 21	1.5	36.08	0.201	118	118	29.66	33.05	FAIL	FAIL	FAIL	FAIL	FAIL
2D3D	A	P 21 21 21	1.6	38.12	0.256	88	88	56.82	0	SUCCESS	FAIL	FAIL	SUCCESS	FAIL
2D9R	A	P 31 2 1	2.01	43.73	0.227	104	104	10.58	42.31	FAIL	FAIL	FAIL	FAIL	FAIL
2E3H	A	P 32 2 1	1.45	52.24	0.215	90	90	0	38.89	FAIL	FAIL	FAIL	FAIL	FAIL
2EA9	A	P 32	2.1	47.74	0.259	105	105	15.24	35.24	FAIL	FAIL	FAIL	FAIL	FAIL
2EFV	A	P 43 21 2	1.9	50.97	0.231	92	92	50	11.96	SUCCESS	FAIL	FAIL	FAIL	SUCCESS
2ES9	A	I 21 3	2	43.34	0.26	115	115	56.52	4.35	SUCCESS	FAIL	FAIL	FAIL	SUCCESS
2EWH	A	P 6	1.4	33.5	0.24	98	98	36.73	33.67	FAIL	FAIL	FAIL	FAIL	FAIL
2EWK	A	P 21 21 21	1	53.32	0.14	107	107	13.08	1.87	FAIL	FAIL	FAIL	FAIL	FAIL
2EWT	A	C 1 2 1	1.81	51.29	0.225	71	71	52.11	16.9	FAIL	SUCCESS	FAIL	SUCCESS	SUCCESS
2F60	K	P 65 2 2	1.55	53.11	0.223	64	64	32.81	0	SUCCESS	SUCCESS	SUCCESS	SUCCESS	SUCCESS
2FB6	A	H 3	1.46	42.54	0.161	117	117	48.72	17.95	FAIL	FAIL	FAIL	FAIL	FAIL
2FHT	A	P 41 2 2	1.7	42.27	0.331	71	71	14.08	21.13	FAIL	FAIL	FAIL	FAIL	FAIL
2FI0	A	H 3	2.1	67.89	0.236	81	81	55.56	3.7	SUCCESS	FAIL	SUCCESS	SUCCESS	SUCCESS
2FQ3	A	P 21 21 21	1.4	36.26	0.213	104	104	41.35	5.77	SUCCESS	SUCCESS	SUCCESS	SUCCESS	SUCCESS
2FU2	A	C 1 2 1	2.15	25.63	0.254	102	102	83.33	0	SUCCESS	SUCCESS	FAIL	SUCCESS	SUCCESS
2G7O	A	I 4	1.4	40.81	0.224	70	70	68.57	0	SUCCESS	SUCCESS	SUCCESS	SUCCESS	SUCCESS
2GKR	I	P 1 21 1	1.16	31.86	0.177	51	51	15.69	19.61	SUCCESS	SUCCESS	SUCCESS	SUCCESS	SUCCESS
2GPI	A	C 2 2 21	1.6	55.19	0.172	91	91	30.77	26.37	SUCCESS	FAIL	FAIL	FAIL	FAIL
2GYZ	A	P 65 2 2	1.76	54.81	0.255	105	105	9.52	23.81	FAIL	FAIL	FAIL	FAIL	FAIL
2H8E	A	C 2 2 21	1.2	53.64	0.191	120	120	24.17	35.83	FAIL	FAIL	FAIL	SUCCESS	SUCCESS
2H9U	A	P 21 21 2	2	38.02	0.247	102	102	27.45	36.27	SUCCESS	FAIL	FAIL	FAIL	FAIL
2HAZ	A	C 2 2 21	1.7	35.19	0.286	105	105	0	50.48	FAIL	FAIL	FAIL	FAIL	FAIL
2HC8	A	C 1 2 1	1.65	52.88	0.228	113	113	16.81	38.05	FAIL	FAIL	FAIL	FAIL	FAIL
2HDZ	A	P 65	2	60.25	0.267	91	91	70.33	0	SUCCESS	SUCCESS	FAIL	SUCCESS	SUCCESS
2HL7	A	P 21 21 21	1.7	45.9	0.235	84	84	47.62	3.57	SUCCESS	SUCCESS	SUCCESS	SUCCESS	SUCCESS
2HLR	A	P 43 21 2	1.2	26.28	0.229	100	100	0	16	FAIL	FAIL	FAIL	FAIL	FAIL
2HPJ	A	C 1 2 1	1.7	50.1	0.177	99	99	55.56	8.08	SUCCESS	SUCCESS	FAIL	SUCCESS	SUCCESS
2I4A	A	P 21 21 21	1	37.61	0.158	107	107	23.36	27.1	SUCCESS	FAIL	FAIL	FAIL	FAIL
2I5F	A	P 21 21 21	1.35	35.6	0.208	109	109	13.76	38.53	FAIL	FAIL	FAIL	FAIL	FAIL
2I6V	A	P 21 21 21	1.63	39.47	0.203	87	87	18.39	42.53	FAIL	FAIL	FAIL	FAIL	FAIL
2IAY	A	P 21 21 21	1.2	37.17	0.147	114	114	14.04	36.84	FAIL	FAIL	FAIL	FAIL	FAIL
2IGP	A	P 21 21 21	1.8	45.42	0.231	120	120	47.5	0	SUCCESS	SUCCESS	FAIL	SUCCESS	SUCCESS
2IP6	A	P 62	1.35	28.12	0.23	112	112	63.39	0	SUCCESS	SUCCESS	SUCCESS	SUCCESS	SUCCESS
2IVY	A	P 62	1.4	38	0.194	101	101	37.62	24.75	FAIL	FAIL	FAIL	FAIL	FAIL
2J6B	A	P 31 2 1	1.3	49.5	0.192	109	109	22.94	33.03	FAIL	FAIL	FAIL	FAIL	FAIL
2J8B	A	P 21 21 21	1.15	33	0.197	79	79	11.39	26.58	FAIL	FAIL	FAIL	FAIL	FAIL
2J97	A	P 6 2 2	1.75	42	0.225	109	109	0	53.21	FAIL	FAIL	FAIL	FAIL	FAIL
2JKU	A	P 64 2 2	1.5	65.53	0.166	94	94	0	45.74	SUCCESS	SUCCESS	SUCCESS	FAIL	SUCCESS
2NML	A	P 31 2 1	1.55	46.28	0.238	104	104	47.12	12.5	SUCCESS	FAIL	FAIL	SUCCESS	FAIL
2NQW	A	P 21 21 21	1.3	39.48	0.167	93	93	17.2	30.11	FAIL	FAIL	FAIL	SUCCESS	FAIL
2NS0	A	C 2 2 21	2.01	48.58	0.216	85	85	43.53	14.12	SUCCESS	SUCCESS	FAIL	FAIL	SUCCESS
2NSC	A	P 21 21 2	2.2	46.9	0.26	109	109	42.2	21.1	FAIL	FAIL	FAIL	FAIL	FAIL
2NUH	A	P 63	1.39	35.86	0.205	118	118	31.36	24.58	SUCCESS	FAIL	FAIL	SUCCESS	SUCCESS
2O0Q	A	C 2 2 2	1.8	69.79	0.252	115	115	17.39	24.35	FAIL	FAIL	FAIL	FAIL	FAIL
2O1K	A,B	I 2 2 2	1.67	41.51	0.233	52	104	78.85	0	SUCCESS	SUCCESS	SUCCESS	SUCCESS	SUCCESS
2O37	A	P 21 21 21	1.25	45.98	0.164	92	92	46.74	0	SUCCESS	FAIL	FAIL	SUCCESS	SUCCESS
2O4T	A	H 3 2	1.95	63.02	0.255	100	100	71	0	SUCCESS	SUCCESS	SUCCESS	SUCCESS	SUCCESS
2O9U	X	P 1 21 1	1.15	38.06	0.165	97	97	8.25	34.02	FAIL	SUCCESS	SUCCESS	SUCCESS	SUCCESS
2OD5	A	P 62 2 2	1.79	59.33	0.213	116	116	37.07	12.07	FAIL	FAIL	FAIL	SUCCESS	FAIL
2OOA	A,B	C 2 2 21	1.56	38.12	0.24	52	104	76.92	0	FAIL	FAIL	FAIL	FAIL	FAIL
2OQK	A	H 3 2	1.8	66.09	0.241	117	117	7.69	38.46	FAIL	FAIL	FAIL	FAIL	FAIL
2OQQ	A,B	C 1 2 1	2	45.45	0.296	42	84	92.86	0	SUCCESS	SUCCESS	SUCCESS	SUCCESS	SUCCESS
2OUF	A	P 43 2 2	1.94	54.12	0.253	94	94	81.91	0	SUCCESS	SUCCESS	SUCCESS	SUCCESS	SUCCESS
2OVG	A	P 32 2 1	1.35	48.95	0.171	66	66	40.91	22.73	SUCCESS	SUCCESS	SUCCESS	SUCCESS	SUCCESS
2OXO	A	P 41 21 2	2	53.8	0.289	103	103	61.17	0	SUCCESS	SUCCESS	SUCCESS	SUCCESS	SUCCESS
2P5K	A	P 21 21 21	1	33.16	0.16	64	64	54.69	10.94	SUCCESS	SUCCESS	SUCCESS	SUCCESS	SUCCESS
2P6V	A	P 63 2 2	2	70.77	0.248	114	114	64.04	0	SUCCESS	SUCCESS	SUCCESS	SUCCESS	SUCCESS
2PK8	A	P 32 2 1	1.85	47	0.242	103	103	39.81	10.68	FAIL	FAIL	FAIL	FAIL	FAIL
2PND	A	P 21 21 21	1	32.1	0.142	119	119	0	59.66	FAIL	FAIL	FAIL	FAIL	FAIL
2PPN	A	P 1 21 1	0.92	45.36	0.199	107	107	0	48.6	FAIL	FAIL	FAIL	FAIL	FAIL
2PST	X	P 41	1.8	50.84	0.232	74	74	28.38	9.46	SUCCESS	SUCCESS	SUCCESS	SUCCESS	SUCCESS
2PY0	A	P 21 21 21	1.35	37.08	0.197	120	120	19.17	20	FAIL	FAIL	FAIL	FAIL	FAIL
2Q2F	A	C 1 2 1	1.5	37.48	0.214	89	89	74.16	4.49	SUCCESS	SUCCESS	SUCCESS	SUCCESS	SUCCESS
2Q79	A	P 31 2 1	1.8	37.98	0.241	93	93	8.6	44.09	FAIL	FAIL	FAIL	FAIL	FAIL
2QFF	A	P 21 21 21	1.8		0.226	82	82	82.93	0	SUCCESS	FAIL	FAIL	SUCCESS	SUCCESS
2QMT	A	P 32 2 1	1.05	45	0.207	56	56	37.5	33.93	SUCCESS	SUCCESS	SUCCESS	FAIL	SUCCESS
2QSB	A	P 65	1.3	42.9	0.178	89	89	73.03	0	SUCCESS	SUCCESS	FAIL	SUCCESS	SUCCESS
2QSK	A	P 21 21 21	1	46.02	0.147	95	95	0	0	FAIL	FAIL	FAIL	FAIL	FAIL
2QTD	A	P 21 21 21	1.7	45.68	0.255	105	105	21.9	31.43	FAIL	FAIL	FAIL	FAIL	FAIL
2QVO	A	P 42	1.85	54.4	0.28	95	95	67.37	11.58	SUCCESS	SUCCESS	SUCCESS	SUCCESS	SUCCESS
2QYW	A	P 1 21 1	2	42.22	0.297	102	102	78.43	0	SUCCESS	SUCCESS	SUCCESS	FAIL	SUCCESS
2R39	A	P 3 2 1	2.02	58.77	0.238	118	118	0	55.93	FAIL	FAIL	FAIL	FAIL	FAIL
2R4Q	A	P 43 21 2	1.6	45.96	0.233	106	106	34.91	18.87	FAIL	FAIL	FAIL	FAIL	FAIL
2RFF	A	P 1	1.4	33.65	0.187	111	111	40.54	20.72	SUCCESS	FAIL	FAIL	FAIL	FAIL
2RH2	A	I 41 2 2	0.96	44.55	0.117	62	62	0	38.71	FAIL	FAIL	FAIL	FAIL	FAIL
2RHF	A	P 41 21 2	1.1	60.01	0.194	77	77	67.53	3.9	SUCCESS	SUCCESS	FAIL	SUCCESS	SUCCESS
2RIL	A	P 21 21 2	1.26	34.11	0.162	99	99	31.31	28.28	FAIL	FAIL	FAIL	FAIL	FAIL
2UUX	A	P 21 21 2	1.4	35.56	0.224	55	55	20	30.91	FAIL	FAIL	FAIL	FAIL	FAIL
2V75	A	P 43 21 2	1.8	66	0.25	104	104	72.12	0	SUCCESS	FAIL	FAIL	SUCCESS	SUCCESS
2VC8	A	P 32 2 1	1.31	30.6	0.231	84	84	0	40.48	SUCCESS	SUCCESS	FAIL	FAIL	FAIL
2VKL	A	P 43 21 2	1.65	21.5	0.235	90	90	68.89	0	SUCCESS	SUCCESS	SUCCESS	SUCCESS	SUCCESS
2VQ4	A	P 21 21 21	1.25	0.32	0.169	106	106	0	54.72	FAIL	FAIL	FAIL	FAIL	FAIL
2VSD	A	P 31 2 1	1.82	48.9	0.247	105	105	0	39.05	FAIL	FAIL	FAIL	FAIL	FAIL
2WBX	A	C 1 2 1	1.5	47.5	0.199	102	102	0	50	FAIL	FAIL	FAIL	FAIL	FAIL
2WJ5	A	C 1 2 1	1.12	54	0.18	101	101	0	48.51	FAIL	FAIL	FAIL	FAIL	FAIL
2WKD	A	P 63 2 2	2.1	70.9	0.256	119	119	0	44.54	FAIL	FAIL	FAIL	FAIL	FAIL
2WUJ	A,B	P 21 21 21	1.4	45.4	0.222	57	114	73.68	0	FAIL	FAIL	FAIL	SUCCESS	SUCCESS
2X3G	A	C 1 2 1	1.8	47	0.238	119	119	28.57	31.93	FAIL	FAIL	FAIL	FAIL	FAIL
2XFD	A	P 21 21 21	1.19	41	0.148	112	112	0	59.82	FAIL	FAIL	FAIL	FAIL	FAIL
2XNQ	A	P 21 21 21	1.3	29.9	0.194	97	97	17.53	26.8	FAIL	FAIL	FAIL	FAIL	FAIL
2YV4	A	P 61	2	44.38	0.253	105	105	43.81	20.95	FAIL	FAIL	FAIL	FAIL	FAIL
2YVI	A	P 61 2 2	1.92	34.05	0.217	111	111	63.96	0	FAIL	SUCCESS	FAIL	SUCCESS	SUCCESS
2YXF	A	C 1 2 1	1.13	43.78	0.195	100	100	0	47	FAIL	FAIL	FAIL	FAIL	FAIL
2YZT	A	P 31 2 1	1.8	43.62	0.271	67	67	35.82	26.87	SUCCESS	SUCCESS	SUCCESS	SUCCESS	SUCCESS
2ZQE	A	P 21 21 2	1.7	44.96	0.227	83	83	34.94	18.07	SUCCESS	SUCCESS	SUCCESS	SUCCESS	SUCCESS
2ZQM	A	I 4 2 2	1.9	54.43	0.194	117	117	82.05	1.71	SUCCESS	SUCCESS	SUCCESS	SUCCESS	SUCCESS
2ZXY	A	C 1 2 1	1.15	36.73	0.164	87	87	41.38	0	FAIL	FAIL	FAIL	SUCCESS	SUCCESS
3A0S	A	P 41 21 2	1.47	50.12	0.234	96	96	21.88	38.54	FAIL	FAIL	FAIL	FAIL	FAIL
3A38	A	P 21 21 21	0.7	32.61	0.074	83	83	15.66	2.41	FAIL	FAIL	FAIL	FAIL	FAIL
3A4C	A	P 41 21 2	1.89	55.09	0.236	106	106	68.87	5.66	SUCCESS	SUCCESS	SUCCESS	SUCCESS	SUCCESS
3ADG	A	P 21 21 21	1.7	42.66	0.254	73	73	36.99	27.4	SUCCESS	FAIL	FAIL	FAIL	FAIL
3AGN	A	P 1 21 1	0.96	37.81	0.127	114	114	11.4	19.3	FAIL	SUCCESS	FAIL	SUCCESS	SUCCESS
3B64	A	H 3	1.03	40.22	0.157	112	112	27.68	27.68	FAIL	FAIL	FAIL	SUCCESS	FAIL
3BJO	A	F 2 2 2	2.05	63.35	0.217	103	103	62.14	1.94	SUCCESS	SUCCESS	SUCCESS	SUCCESS	SUCCESS
3BN0	A	P 31 2 1	2	49.95	0.288	112	112	27.68	18.75	SUCCESS	FAIL	FAIL	FAIL	FAIL
3BN7	A	P 65 2 2	1.64	37.3	0.233	120	120	26.67	23.33	FAIL	SUCCESS	FAIL	SUCCESS	FAIL
3BRI	A	P 61 2 2	1.7	56.68	0.212	89	89	30.34	31.46	SUCCESS	SUCCESS	FAIL	SUCCESS	SUCCESS
3BT4	A	P 63 2 2	2.1	49.26	0.293	86	86	33.72	0	FAIL	FAIL	FAIL	FAIL	FAIL
3BV8	A	P 63 2 2	1.75	68.67	0.197	87	87	24.14	22.99	FAIL	FAIL	FAIL	FAIL	FAIL
3C0F	B	P 41 21 2	1.8	60.19	0.226	91	91	27.47	37.36	SUCCESS	FAIL	FAIL	FAIL	FAIL
3CA7	A	C 1 2 1	1.5	43.19	0.236	52	52	0	26.92	FAIL	FAIL	FAIL	FAIL	FAIL
3CE7	A	P 65	1.64	35.09	0.227	107	107	43.93	0	SUCCESS	SUCCESS	SUCCESS	SUCCESS	SUCCESS
3CEC	A	P 1 21 1	1.6	54.14	0.202	104	104	60.58	0	SUCCESS	SUCCESS	SUCCESS	SUCCESS	SUCCESS
3CI9	A,B	H 3	1.8	51.58	0.234	48	96	93.75	0	FAIL	SUCCESS	SUCCESS	SUCCESS	SUCCESS
3CQ1	A	I 4 3 2	1.9	62.56	0.219	103	103	28.16	26.21	SUCCESS	FAIL	FAIL	FAIL	FAIL
3CTR	A	I 41 2 2	2.1	54.69	0.243	101	101	38.61	22.77	FAIL	SUCCESS	SUCCESS	SUCCESS	SUCCESS
3CW3	A	P 65	1.88	48.78	0.232	96	96	0	38.54	FAIL	FAIL	FAIL	FAIL	FAIL
3DF8	A	C 1 2 1	1.65	48.46	0.211	111	111	51.35	7.21	SUCCESS	SUCCESS	SUCCESS	SUCCESS	SUCCESS
3DML	A	P 31 2 1	1.9	47.81	0.201	116	116	20.69	25	FAIL	SUCCESS	FAIL	FAIL	FAIL
3DQY	A	P 1 21 1	1.2	35.7	0.195	106	106	0	45.28	FAIL	FAIL	FAIL	FAIL	FAIL
3E0E	A	P 21 21 21	1.6	31.87	0.269	97	97	0	49.48	FAIL	FAIL	FAIL	FAIL	FAIL
3E21	A	P 21 21 21	1.73	38.65	0.222	45	45	68.89	0	SUCCESS	SUCCESS	SUCCESS	SUCCESS	SUCCESS
3E56	A	P 43 21 2	2.01		0.237	113	113	38.94	15.04	FAIL	FAIL	FAIL	FAIL	FAIL
3E9V	A	P 21 21 21	1.7	33.31	0.248	120	120	43.33	18.33	FAIL	FAIL	FAIL	FAIL	FAIL
3EAZ	A	P 21 21 21	1.31	33.72	0.226	106	106	16.98	23.58	FAIL	FAIL	FAIL	FAIL	FAIL
3EFG	A	P 63	2		0.211	78	78	71.79	0	SUCCESS	SUCCESS	SUCCESS	SUCCESS	SUCCESS
3EMI	A	P 63 2 2	1.8	53.34	0.198	116	116	8.62	37.93	FAIL	FAIL	FAIL	FAIL	FAIL
3ENU	A	P 21 21 2	1.86	47.02	0.219	114	114	7.02	31.58	FAIL	FAIL	FAIL	FAIL	FAIL
3EWG	A	P 32 2 1	2.04	34.8	0.225	91	91	30.77	23.08	FAIL	FAIL	FAIL	FAIL	FAIL
3EXY	A	P 31 2 1	1.48	61.96	0.218	82	82	18.29	10.98	FAIL	FAIL	FAIL	FAIL	FAIL
3F14	A	P 32 2 1	1.45	44.39	0.181	112	112	26.79	47.32	FAIL	FAIL	FAIL	SUCCESS	FAIL
3F2E	A	P 43 21 2	1.67	55.14	0.202	100	100	58	4	SUCCESS	SUCCESS	SUCCESS	SUCCESS	SUCCESS
3F40	A	C 2 2 21	1.27	40.11	0.199	114	114	26.32	30.7	FAIL	FAIL	FAIL	FAIL	FAIL
3FBL	A	P 21 21 21	1.95	44.34	0.196	82	82	75.61	0	SUCCESS	SUCCESS	FAIL	SUCCESS	FAIL
3FDR	A	P 21 21 21	1.75	41.1	0.257	94	94	20.21	28.72	FAIL	FAIL	FAIL	FAIL	FAIL
3FF2	A	P 43 21 2	1.9	64.86	0.23	117	117	28.21	34.19	FAIL	FAIL	FAIL	FAIL	FAIL
3FF5	A,B	I 2 3	1.8	51.79	0.211	54	108	61.11	0	FAIL	FAIL	FAIL	SUCCESS	FAIL
3FFY	A	P 41 21 2	2	63.49	0.231	115	115	40	23.48	FAIL	FAIL	FAIL	FAIL	FAIL
3FKC	A	P 62 2 2	1.7	59.03	0.195	116	116	37.93	18.97	SUCCESS	FAIL	FAIL	FAIL	FAIL
3FMY	A	P 31 2 1	1.4	43.51	0.182	73	73	60.27	0	SUCCESS	FAIL	FAIL	SUCCESS	SUCCESS
3FT7	A,B	P 43	2	31.2	0.237	55	110	58.18	16.36	SUCCESS	SUCCESS	FAIL	SUCCESS	SUCCESS
3G21	A	P 32 2 1	0.9	38.75	0.142	77	77	54.55	0	SUCCESS	SUCCESS	FAIL	SUCCESS	SUCCESS
3G2B	A	C 2 2 21	1.66	37.75	0.228	95	95	38.95	17.89	SUCCESS	SUCCESS	SUCCESS	SUCCESS	SUCCESS
3GHF	A	P 32 2 1	2.2	44.04	0.295	120	120	26.67	18.33	FAIL	FAIL	FAIL	FAIL	FAIL
3GOE	A	I 21 3	0.97	46.63	0.169	82	82	21.95	21.95	SUCCESS	FAIL	FAIL	SUCCESS	SUCCESS
3GV3	A	P 32 2 1	1.6	55.17	0.247	63	63	42.86	6.35	FAIL	FAIL	FAIL	FAIL	FAIL
3H01	A,B	P 31 2 1	1.7	47.15	0.228	54	108	85.19	0	SUCCESS	FAIL	FAIL	FAIL	FAIL
3H36	A	P 61 2 2	1.8	43.44	0.236	93	93	74.19	0	SUCCESS	SUCCESS	SUCCESS	SUCCESS	SUCCESS
3H8H	A	P 65 2 2	2	57.72	0.244	112	112	27.68	18.75	SUCCESS	FAIL	FAIL	FAIL	FAIL
3H9W	A	P 65 2 2	1.9	43.98	0.221	115	115	27.83	34.78	FAIL	FAIL	FAIL	FAIL	FAIL
3HGL	A	P 31 2 1	1.9	70.58	0.249	85	85	64.71	0	SUCCESS	FAIL	FAIL	SUCCESS	SUCCESS
3HMS	A	P 21 21 21	1.7	32.51	0.255	101	101	15.84	21.78	FAIL	FAIL	FAIL	FAIL	FAIL
3HNX	A	P 21 21 21	1.37	42.46	0.21	110	110	0	42.73	FAIL	FAIL	FAIL	FAIL	FAIL
3HQX	A	P 21 21 2	1.66	34.29	0.201	111	111	0	58.56	FAIL	FAIL	FAIL	FAIL	FAIL
3HRL	A	P 32 2 1	1.95	63.67	0.226	104	104	45.19	22.12	FAIL	FAIL	FAIL	SUCCESS	SUCCESS
3HRO	A	P 63	1.9	41.61	0.227	44	44	79.55	0	SUCCESS	SUCCESS	SUCCESS	SUCCESS	SUCCESS
3HZ7	A	P 43 21 2	2	46.47	0.25	87	87	29.89	29.89	SUCCESS	FAIL	FAIL	FAIL	FAIL
3I8Z	A	I 41	1.51	40.41	0.255	55	55	18.18	40	FAIL	SUCCESS	SUCCESS	SUCCESS	SUCCESS
3IDW	A	P 65	1.85	56.17	0.219	72	72	55.56	0	SUCCESS	SUCCESS	FAIL	SUCCESS	SUCCESS
3IM3	A	P 62 2 2	2	43.48	0.249	50	50	86	0	SUCCESS	FAIL	FAIL	SUCCESS	SUCCESS
3IV4	A	C 1 2 1	1.5		0.19	112	112	33.04	23.21	FAIL	FAIL	FAIL	FAIL	FAIL
3JSC	A	I 21 3	1.5	41.85	0.202	105	105	15.24	25.71	FAIL	FAIL	FAIL	FAIL	FAIL
3JSR	A	P 43 21 2	1.8	61.5	0.226	119	119	31.93	21.01	FAIL	FAIL	FAIL	FAIL	FAIL
3JTZ	A	P 41 21 2	1.3	43.63	0.239	88	88	29.55	30.68	SUCCESS	SUCCESS	SUCCESS	SUCCESS	SUCCESS
3JU3	A	I 2 2 2	1.9	37.5	0.236	118	118	37.29	18.64	FAIL	FAIL	FAIL	FAIL	FAIL
3JVL	A	P 21 21 2	1.2	44.34	0.145	120	120	49.17	0	SUCCESS	SUCCESS	FAIL	SUCCESS	SUCCESS
3K0X	A	H 3	1.7	46.1	0.238	102	102	12.75	55.88	FAIL	FAIL	FAIL	FAIL	FAIL
3K3V	A	P 65 2 2	1.8	63.65	0.224	100	100	17	9	SUCCESS	SUCCESS	SUCCESS	FAIL	FAIL
3KKF	A	H 3 2	1.3	34.52	0.167	105	105	41.9	24.76	FAIL	FAIL	FAIL	SUCCESS	FAIL
3KP8	A	P 42 21 2	1.66	39.59	0.212	106	106	39.62	13.21	FAIL	FAIL	FAIL	FAIL	FAIL
3KW6	A	P 31 2 1	2.1	56.65	0.253	78	78	60.26	0	SUCCESS	SUCCESS	SUCCESS	SUCCESS	SUCCESS
3KZD	A	P 32 2 1	1.3	39.05	0.224	94	94	13.83	42.55	FAIL	FAIL	FAIL	FAIL	FAIL
3L32	A,B	I 41 2 2	1.5	41.56	0.228	45	90	91.11	0	FAIL	FAIL	FAIL	SUCCESS	SUCCESS
3L4H	A	P 1 21 1	1.8	29.83	0.2	109	109	25.69	11.01	FAIL	FAIL	FAIL	FAIL	FAIL
3L9A	X	I 4	1.3	37.75	0.155	88	88	29.55	35.23	FAIL	FAIL	FAIL	FAIL	FAIL
3LAX	A	P 21 21 21	1.43	39.31	0.225	109	109	25.69	30.28	SUCCESS	SUCCESS	SUCCESS	SUCCESS	SUCCESS
3LBJ	E	I 21 3	1.5	42.77	0.206	90	90	38.89	12.22	SUCCESS	FAIL	FAIL	SUCCESS	FAIL
3LDC	A	P 4 21 2	1.45	50.44	0.202	82	82	75.61	0	FAIL	SUCCESS	FAIL	SUCCESS	SUCCESS
3LE4	A	P 43 21 2	1.7	32.04	0.213	79	79	15.19	24.05	FAIL	FAIL	FAIL	FAIL	FAIL
3LWC	A	P 65 2 2	1.4	40.02	0.189	119	119	0	50.42	FAIL	FAIL	FAIL	FAIL	FAIL
3LYG	A	P 43 21 2	1.61	38.49	0.181	120	120	31.67	31.67	FAIL	FAIL	FAIL	FAIL	FAIL
3LYW	A	P 43 21 2	1.9	41.61	0.258	90	90	0	48.89	FAIL	FAIL	FAIL	FAIL	FAIL
3MSH	A	P 41 21 2	1.51	39.69	0.212	99	99	25.25	28.28	FAIL	FAIL	FAIL	SUCCESS	FAIL
3MWZ	A	I 2 3	1.52	55.47	0.201	115	115	13.91	38.26	SUCCESS	FAIL	FAIL	FAIL	FAIL
3MXZ	A	I 41	1.6	36.59	0.208	116	116	77.59	0	SUCCESS	SUCCESS	SUCCESS	SUCCESS	SUCCESS
3N3F	A,B	P 63	2.01	32.6	0.25	54	108	20.37	42.59	FAIL	SUCCESS	FAIL	FAIL	FAIL
3NBM	A	P 43 21 2	1.3	30.16	0.167	108	108	37.96	16.67	FAIL	FAIL	FAIL	FAIL	FAIL
3NGG	A,B	P 1 21/c 1	1.33	31.96	0.21	50	100	20	0	FAIL	FAIL	FAIL	FAIL	FAIL
3NPD	A	P 21 21 21	1.6	36.8	0.205	118	118	41.53	11.86	FAIL	FAIL	FAIL	FAIL	FAIL
3NRW	A	P 61	1.7	47.02	0.203	117	117	57.26	0	SUCCESS	SUCCESS	SUCCESS	SUCCESS	SUCCESS
3NX6	A	P 61	1.97	43.87	0.292	95	95	0	54.74	FAIL	FAIL	FAIL	FAIL	FAIL
3NZL	A	P 21 21 21	1.2		0.177	83	83	57.83	3.61	FAIL	SUCCESS	FAIL	SUCCESS	SUCCESS
3OIZ	A	P 43 21 2	1.65	40.55	0.216	99	99	32.32	36.36	FAIL	FAIL	FAIL	FAIL	SUCCESS
3OOU	A	P 31 2 1	1.57	45.75	0.217	108	108	74.07	0	SUCCESS	FAIL	FAIL	SUCCESS	FAIL
3OSH	A	P 41	1.5	44.81	0.229	119	119	26.05	8.4	FAIL	SUCCESS	FAIL	SUCCESS	SUCCESS
3PHN	A	P 21 21 21	1.46	32.82	0.199	104	104	15.38	25	FAIL	FAIL	FAIL	FAIL	FAIL
* Targets with % β structure=0 were defined as all-α; Targets with % α structure=0 were defined as all-β; Other targets were defined as mixed αβ
